# Supplementary material for: The Soluble Form of the EIAV Receptor Encoded by an Alternative Splicing Variant Inhibits EIAV Infection of Target Cells
Source: PLoS One. 2013 Nov 22;8(11):e79299. doi: 10.1371/journal.pone.0079299 (PMC3838338; doi:10.1371/journal.pone.0079299)
Supplement: Movie S1 — A 3D live cell imaging of the dynamic expression and distribution of the GFP-ELR1 and GFP-sELR1 was taken to examine the dynamic cellular distribution of sELR1 and compare with that of ELR1. The images of sELR1 were enhanced at a higher level than ELR1. (ZIP) [file pone.0079299.s002.zip]

Archive with 2 entries (2 files):
- GFP-ELR1 Live Images/GFP-ELR1.avi
- GFP-ELR1 Live Images/GFP-sELR1.wmv
